# Supplementary material for: A subcortical circuit linking the cerebellum to the basal ganglia engaged in vocal learning
Source: eLife. 2018 Jul 25;7:e32167. doi: 10.7554/eLife.32167 (PMC6112851; doi:10.7554/eLife.32167)
Supplement: Figure 2—source data 1. — This code source was used to build PSTHs in Figures 2, 4, 5, 6 and 7. Spike train analysis was then performed using Matlab (MathWorks, Natick, MA, USA). We calculated peri-stimulus time histograms (PSTH) of recorded neurons after stimulation. PSTHs were calculated with a 2 ms bin for neurons, or 10 ms to limit bin-to-bin fluctuations in spike count in structures with low firing rate. This code calculate the mean and the standard deviation (SD) of the firing rate over the period preceding the stimulation and the program considered that a neuron exhibited a significant response to the stimulation when at least two consecutive bins of the PSTH were above (for excitation) or below (for inhibition) the spontaneous mean firing rate ±2.5*SD. The return of two consecutive bins at the spontaneous mean firing rate ±2.5*SD indicated the end of the response. [file elife-32167-fig2-data1.zip]

Archive with 1 entries (1 files):
- Plot_PSTH_raster_Ludivine.m
