# Supplementary material for: A subcortical circuit linking the cerebellum to the basal ganglia engaged in vocal learning
Source: eLife. 2018 Jul 25;7:e32167. doi: 10.7554/eLife.32167 (PMC6112851; doi:10.7554/eLife.32167)
Supplement: Figure 2—source data 1. — This code source was used to build PSTHs in Figures 2, 4, 5, 6 and 7. Spike train analysis was then performed using Matlab (MathWorks, Natick, MA, USA). We calculated peri-stimulus time histograms (PSTH) of recorded neurons after stimulation. PSTHs were calculated with a 2 ms bin for neurons, or 10 ms to limit bin-to-bin fluctuations in spike count in structures with low firing rate. This code calculate the mean and the standard deviation (SD) of the firing rate over the period preceding the stimulation and the program considered that a neuron exhibited a significant response to the stimulation when at least two consecutive bins of the PSTH were above (for excitation) or below (for inhibition) the spontaneous mean firing rate ±2.5*SD. The return of two consecutive bins at the spontaneous mean firing rate ±2.5*SD indicated the end of the response. [file elife-32167-fig2-data1.zip › Plot_PSTH_raster_Ludivine.m]

function histo=Plot_PSTH(spikes,artefacts,fen,bin,smooth)
%fen=0.2
% fen=.2;                     % fen/2etre, en s, autour du stimulus
 %bin=.002;                    % pas de temps de l'histogramme, en s
% smooth=0;                 % pas du lissage (largeur du kernel Ka, gaussien)

LL=1.5*fen/bin+1; histo=zeros(LL,1);    %LL: longueur du vecteur histo (PSTH), et définition d'un vecteur histo vide (avec des zéros)
Nb_trials=length(artefacts);            % Nombre d'essais (longueur du vecteur artefacts)

% Calcul du PSTH et figure du raster
%%%%%%%%%%%%%%%%%%%%%%%%%%%%%%%%%%%%
figure,                               % Ouvre une figure et positionne les axes
axes('position', [0.1,0.1, 0.8,0.6]);
hold on
counter=3;

for k=1:Nb_trials                                % Boucle sur le nombre de stimulations
    A=spikes(find(spikes>artefacts(k)-fen/2 & spikes<artefacts(k)+fen))-artefacts(k)+fen/2;      % selection de la partie du train de spike autour de la stimulation
    B=fen/2+spikes(find(spikes>artefacts(k)-0.7*fen & spikes<artefacts(k)+1.2*fen))-artefacts(k);
    if smooth>0
        for ind=1:LL                                              % calcul de la frequence moyenne sur un essai, lissée avec le 
            tps=(ind-1)*bin;
            Ka=exp(-power(tps-B,2)/(2*smooth^2))/(smooth*sqrt(2*pi));       % kernel estimator (Silverman, 86)
            freq(k,ind)=sum(Ka);
        end
    else
        for ks=1:length(A)
            histo(1+floor(A(ks)/bin))=histo(1+floor(A(ks)/bin))+1;                      % On ajoute 1 dans le PSTH à chaque spike présent
        end
    end
    if length(A)>0
        plot([1;1]*(A-fen/2)', [counter-3 counter],'k')          %raster: un trait pour chaque spike
    end
    counter=counter+3;
end
axis([-fen/2 fen 0 counter])            % ajuster les axes des X et Y
xlabel('Time from stimulation (ms)')
ylabel('Trial number')

if smooth>0                                                 % calcul de la frequence moyenne sur tous les essais 
    histo=mean(freq);
else
    histo=histo/(bin*Nb_trials);
end
    
moybase=mean(histo(1:floor(LL/3-5)));                       % Moyenne de base et interval de confiance
deviation=std(histo(1:floor(LL/3-5)))
maxi=moybase+2.5*deviation;
mini=moybase-2.5*deviation;

%Figure
%%%%%%%%%%
temps=-fen/2:bin:fen;                                       % Vecteur de temps pour la figure
histo=histo(1:LL-1); temps=temps(1:LL-1);
axes('position', [0.1,0.7, 0.8,0.25]);                      % Position de la figure de l'histogramme
bar(temps,histo,1,'k')                                      % Figure de l'histogramme

ymax=(floor(max(histo)/10)+1)*10; ymin=10*floor(min(histo)/10);
axis([-fen/2 fen ymin ymax])                                % ajuster les axes des X et Y
ylabel('Firing rate (sp/s)')                                % Légende de l'axe Y
set(gca,'XTickLabel',[])                                    % Supression de la légende pour X

hold on;
plot([-fen/2 fen],[moybase moybase],'k');                   %Plot confidence limits
plot([-fen/2 fen],[maxi maxi],'r');
plot([-fen/2 fen],[mini mini],'r');
plot([0 0],[0 ymax],'k');                                   % Plot stimulation time (vertical line)


% % % 
% % %
% % figure,
% % bar(histo,'EdgeColor','r')
% % % % size(histo) %,'Linewidth',3,)                          % Figure "en barres"
% temps=-fen/2:bin:fen; 
% LL=1.5*fen/bin+1;
% temps=temps(1:LL-1)% Vecteur de temps pour la figure
% X=[temps,fliplr(temps)]           %#create continuous x value array for plotting
% histo_min=(histo-(2.5*deviation))
% histo_max=(histo+(2.5*deviation))
% % 
% Y=[histo_min',fliplr(histo_max')]              %#create y values for out and then back
% figure, fill(X,Y,'k','FaceAlpha', 0.4);                  %#plot filled area
% % % 
% axis([-fen/2 fen 0 inf])            % ajuster les axes des X et Y
%  hold on;
%  plot(temps,histo,'k')
% % plot([-fen/2 fen],[moybase moybase],'k');         %Confidence limits
% % plot([-fen/2 fen],[maxi maxi],'r');
% % plot([-fen/2 fen],[mini mini],'r');
% % ymax=max(histo);
% % plot([0 0],[0 ymax],'k');
