# Supplementary material for: A subcortical circuit linking the cerebellum to the basal ganglia engaged in vocal learning
Source: eLife. 2018 Jul 25;7:e32167. doi: 10.7554/eLife.32167 (PMC6112851; doi:10.7554/eLife.32167)
Supplement: Figure 7—figure supplement 3—source data 1. — Among all songs produced by the pupil in each considered condition: before lesion or at crystallization (all recordings from a single day of recording were considered for analysis in each condition: pre-surgery or after crystallization), 10 randomly-selected songs were compared to the tutor’s selected motifs using the following procedure. Cross-correlations of the spectrograms were computed between all possible pairs defined as follows: a pair consisted in a tutor’s motif and a pupil’s song. For each pair, a cross-correlation index was calculated as the sum of the cross-correlation function between their two spectrograms, normalized by the square root of the product of their auto-correlation function. The average cross-correlation index over all 100 pairs was called the ‘spectral similarity index’ between tutor and juvenile in that condition. [file elife-32167-fig7-figsupp3-data1.zip]

Archive with 3 entries (3 files):
- AllSpectralSimSongMotif.m
- SpectralSimSimilarity.m
- ExtractSpectralSimAnalysis.m
