# Supplementary material for: A subcortical circuit linking the cerebellum to the basal ganglia engaged in vocal learning
Source: eLife. 2018 Jul 25;7:e32167. doi: 10.7554/eLife.32167 (PMC6112851; doi:10.7554/eLife.32167)
Supplement: Figure 7—figure supplement 3—source data 1. — Among all songs produced by the pupil in each considered condition: before lesion or at crystallization (all recordings from a single day of recording were considered for analysis in each condition: pre-surgery or after crystallization), 10 randomly-selected songs were compared to the tutor’s selected motifs using the following procedure. Cross-correlations of the spectrograms were computed between all possible pairs defined as follows: a pair consisted in a tutor’s motif and a pupil’s song. For each pair, a cross-correlation index was calculated as the sum of the cross-correlation function between their two spectrograms, normalized by the square root of the product of their auto-correlation function. The average cross-correlation index over all 100 pairs was called the ‘spectral similarity index’ between tutor and juvenile in that condition. [file elife-32167-fig7-figsupp3-data1.zip › SpectralSimSimilarity.m]

function [AllSimilarity,AllOffset,files,indexes]=SpectralSimsimilarity(cd1,cd2,n1,n2,SF,window,overlap,freqmin,freqmax)

if nargin<9
    freqmin=1000; freqmax=6000;
    if nargin<7
        window=512; overlap=128;
        if nargin<5
            SF=44100;
        end
    end
end

cd(cd1)
filelist1=ls('*.wav');
FileNbPermut1=randperm(size(filelist1,1));
files{1}=filelist1(FileNbPermut1(1:min(n1,size(filelist1,1))),:); indexes{1}=FileNbPermut1(1:min(n1,size(filelist1,1)));
cd(cd2)
filelist2=ls('*.wav');
FileNbPermut2=randperm(size(filelist2,1));
files{2}=filelist2(FileNbPermut2(1:min(n2,size(filelist2,1))),:); indexes{2}=FileNbPermut2(1:min(n2,size(filelist2,1)));

for i=1:min(n1,size(filelist1,1))
    sound1=audioread([cd1 filelist1(FileNbPermut1(i),:)]); 
    for j=1:min(n2,size(filelist2,1))
        sound2=audioread([cd2 filelist2(FileNbPermut2(j),:)]);
        if length(sound1)>length(sound2)
            sound3=sound2; sound2=sound1; sound1=sound3;
        end
        [syl_spg,freqg,timeS]=spectrogram(sound1,window,window-overlap,window,SF);
        [mot_spg,freqg,timeM]=spectrogram(sound2,window,window-overlap,window,SF);

        lspg=min(size(syl_spg,2),size(mot_spg,2)); cg1=min(find(freqg>freqmin)); cg2=max(find(freqg<freqmax));
        for w=1:(size(mot_spg,2)-size(syl_spg,2)+1)
            pseudosyl_spg=mot_spg(:,w:w+size(syl_spg,2)-1);
            crosscoef(w)=0; norm1(w)=0; norm2(w)=0; crspg=[];
            MeanSpect1=mean(mean(abs(syl_spg(cg1:cg2,1:lspg)))); MeanSpect2=mean(mean(abs(pseudosyl_spg(cg1:cg2,1:lspg))));  
            for fr=cg1:cg2
                crosscoef(w)=crosscoef(w)+sum((abs(syl_spg(fr,1:lspg))-MeanSpect1).*(abs(pseudosyl_spg(fr,1:lspg))-MeanSpect2));
                norm1(w)=norm1(w)+sum((abs(syl_spg(fr,1:lspg))-MeanSpect1).^2);
                norm2(w)=norm2(w)+sum((abs(pseudosyl_spg(fr,1:lspg))-MeanSpect2).^2);
            end
            crossconorm(w)=crosscoef(w)/sqrt(norm1(w)*norm2(w));
        end
        [MaxCrossco,tmax]=max(crossconorm);
        AllSimilarity(i,j)=MaxCrossco;
        AllOffset(i,j)=tmax;
    end
end
  
