# Supplementary material for: A subcortical circuit linking the cerebellum to the basal ganglia engaged in vocal learning
Source: eLife. 2018 Jul 25;7:e32167. doi: 10.7554/eLife.32167 (PMC6112851; doi:10.7554/eLife.32167)
Supplement: Supplementary file 1. — Statistical values for Wilcoxon test with Bonferonni correction. For each period in each group (adults or juveniles and sham or lesioned birds) and each features (duration, fundamental frequency and amplitude) number of birds, number of syllables, mean, median, standard deviation and SEM were reported. p values for Wilcoxon test with Bonferonni correction were calculated for each repeated test. N.S.: non-significant. [file elife-32167-supp1.xlsx]

## Sheet: Feuil1
	Juvenile											Juvenile
	Changes in Duration (%)											Duration CV												Learning coefficient
	Post days 1-2		Post days 3-4		Post days 5-6		Cristallization					Pre		Post days 1-2		Post days 3-4		Post days 5-6		Cristallization				Cristallization
	Sham	Lesion	Sham	Lesion	Sham	Lesion	Sham	Lesion				Sham	Lesion	Sham	Lesion	Sham	Lesion	Sham	Lesion	Sham	Lesion			Sham	Lesion
n birds	10	8	10	8	10	8	10	8			n birds	10	8	10	8	10	8	10	8	10	8		n birds	10	8
n syllable	28	21	28	21	28	21	27	21			n syllable	28	21	28	21	28	21	28	21	27	21		n syllable	23	21
Mean	3.1	4.21	3.3	6.35	3.3	7.49	19.26	10.49			Mean	0.08	0.09	0.07	0.09	0.07	0.1	0.07	0.1	0.06	0.07		Mean	12.83	4.02
SD	2.47	4.25	2.8	4.73	2.69	6.21	23.45	8.35			SD	0.05	0.04	0.04	0.07	0.04	0.07	0.04	0.07	0.05	0.03		SD	8.89	12.83
SEM	0.47	0.93	0.53	1.03	0.51	1.36	4.51	1.82			SEM	0.01	0.01	0.01	0.02	0.01	0.02	0.01	0.01	0.01	0.01		SEM	1.85	2.8
Median	2.31	2.56	2.1	5.71	2.5	5.96	12.62	8.3			Median	0.06	0.1	0.05	0.09	0.05	0.09	0.05	0.1	0.04	0.06		Median	9.24	0.8
H	N.S		N.S		***		N.S				H	N.S		N.S		N.S		N.S		N.S			H	*
P	0.56		0.03		0.003		0.11				P	0.21		0.03		0.06		0.03		0.23			P	0.02
	Significant if p<0,0125											Significant if p<0,01											Significant if p<0,05
	Juvenile											Juvenile
	Changes in Amplitude (%)											Amplitude CV												Learning coefficient
	Post days 1-2		Post days 3-4		Post days 5-6		Cristallization					Pre		Post days 1-2		Post days 3-4		Post days 5-6		Cristallization				Cristallization
	Sham	Lesion	Sham	Lesion	Sham	Lesion	Sham	Lesion				Sham	Lesion	Sham	Lesion	Sham	Lesion	Sham	Lesion	Sham	Lesion			Sham	Lesion
n birds	10	8	10	8	10	8	10	8			n birds	10	8	10	8	10	8	10	8	10	8		n birds	10	8
n syllable	27	21	27	21	27	21	25	21			n syllable	27	21	27	21	27	21	27	21	25	21		n syllable	25	21
Mean	8.67	18.51	8.77	14.24	9.79	12.09	24.99	20.09			Mean	0.29	0.24	0.31	0.22	0.29	0.25	0.29	0.25	0.25	0.24		Mean	12.72	7.59
SD	6.5	23.22	7.73	13.41	9.03	11.91	19.83	19.06			SD	0.14	0.14	0.14	0.13	0.14	0.15	0.17	0.16	0.14	0.13		SD	17.88	21.23
SEM	1.25	5.07	1.49	2.93	1.74	2.6	3.97	4.16			SEM	0.03	0.03	0.03	0.03	0.03	0.03	0.03	0.04	0.03	0.03		SEM	3.58	4.63
Median	7.3	7.18	6.94	8.3	5.94	8.16	17.56	14.12			Median	0.26	0.25	0.3	0.26	0.27	0.28	0.26	0.29	0.27	0.29		Median	12.31	5.11
H	N.S		N.S		N.S		N.S				H	N.S		N.S		N.S		N.S		N.S			H	N.S
P	0.34		0.28		0.94		0.45				P	0.34		0.04		0.55		0.71		0.82			P	0.47
	Significant if p<0,0125											Significant if p<0,01											Significant if p<0,05
	Juvenile											Juvenile
	Changes in Pitch (%)											Pitch CV												Learning coefficient
	Post days 1-2		Post days 3-4		Post days 5-6		Cristallization					Pre		Post days 1-2		Post days 3-4		Post days 5-6		Cristallization				Cristallization
	Sham	Lesion	Sham	Lesion	Sham	Lesion	Sham	Lesion				Sham	Lesion	Sham	Lesion	Sham	Lesion	Sham	Lesion	Sham	Lesion			Sham	Lesion
n birds	10	8	10	8	10	8	10	8			n birds	10	8	10	8	10	8	10	8	10	8		n birds	10	8
n syllable	18	19	18	19	18	19	23	19			n syllable	18	19	18	19	18	19	18	19	23	19		n syllable	10	19
Mean	1.8	2.05	2.03	2.26	2.79	2.87	5.67	5.54			Mean	0.07	0.1	0.1	0.11	0.08	0.11	0.09	0.11	0.12	0.09		Mean	2.73	1.64
SD	2.17	1.98	1.28	2.43	2.32	3.74	5.89	7.41			SD	0.04	0.06	0.07	0.09	0.04	0.09	0.05	0.08	0.09	0.05		SD	6.03	6.43
SEM	0.51	0.45	0.3	0.56	0.55	0.86	1.23	1.7			SEM	0.01	0.01	0.02	0.02	0.01	0.02	0.01	0.02	0.02	0.01		SEM	1.91	1.48
Median	0.72	1.23	1.66	1.49	2.46	1.09	4.16	1.9			Median	0.07	0.08	0.07	0.06	0.09	0.09	0.08	0.08	0.13	0.07		Median	1.65	0.38
H	N.S		N.S		N.S		N.S				H	N.S		N.S		N.S		N.S		N.S			H	N.S
P	0.37		0.57		0.39		0.27				P	0.15		0.77		0.84		0.59		0.48			P	0.5
	Significant if p<0,0125											Significant if p<0,01											Significant if p<0,05
	Adults
	Changes in Duration (%)											Duration CV
	Post days 1-2		Post days 3-4		Post days 5-6							Pre		Post days 1-2		Post days 3-4		Post days 5-6
	Sham	Lesion	Sham	Lesion	Sham	Lesion						Sham	Lesion	Sham	Lesion	Sham	Lesion	Sham	Lesion				N.S	non significant
n birds	6	5	6	5	6	5					n birds	6	5	6	5	6	5	6	5				*	p<0,05
n syllable	26	24	26	24	26	24					n syllable	26	24	26	24	26	24	26	24				**	p<0,01
Mean	2.35	3.91	2.32	4.05	2.63	4.29					Mean	0.04	0.06	0.04	0.06	0.04	0.06	0.04	0.07				***	p<0,005
SD	2.18	4.04	1.94	3.73	2.02	4.36					SD	0.02	0.04	0.03	0.05	0.02	0.05	0.03	0.05
SEM	0.43	0.82	0.38	0.76	0.4	0.89					SEM	0	0.01	0	0.01	0	0.01	0.01	0.01
Median	1.36	2.84	1.7	3.64	2.01	3.11					Median	0.03	0.04	0.04	0.05	0.04	0.05	0.04	0.05
H	N.S		N.S		N.S						H	N.S		N.S		N.S		N.S
P	0.05		0.08		0.35						P	0.06		0.32		0.16		0.04
	Significant if p<0,0166											Significant if p<0,0125
	Adults
	Changes in Amplitude (%)											Amplitude CV
	Post days 1-2		Post days 3-4		Post days 5-6							Pre		Post days 1-2		Post days 3-4		Post days 5-6
	Sham	Lesion	Sham	Lesion	Sham	Lesion						Sham	Lesion	Sham	Lesion	Sham	Lesion	Sham	Lesion
n birds	6	5	6	5	6	5					n birds	6	5	6	5	6	5	6	5
n syllable	23	25	23	25	23	25					n syllable	23	25	23	25	23	25	23	25
Mean	7.58	7.61	7.08	6.41	4.87	6.74					Mean	0.25	0.24	0.26	0.22	0.25	0.23	0.25	0.22
SD	5.47	8.69	8.33	6.43	5.95	6.15					SD	0.11	0.13	0.12	0.1	0.1	0.1	0.1	0.1
SEM	1.14	1.74	1.74	1.29	1.24	1.23					SEM	0.02	0.03	0.03	0.02	0.02	0.02	0.02	0.02
Median	6.72	3.01	4.24	4.42	2.75	5.52					Median	0.25	0.24	0.28	0.24	0.28	0.24	0.29	0.21
H	N.S		N.S		N.S						H	N.S		N.S		N.S		N.S
P	0.32		0.91		0.13						P	0.42		0.14		0.36		0.14
	Significant if p<0,0166											Significant if p<0,0125
	Adults
	Changes in Pitch (%)											Pitch CV
	Post days 1-2		Post days 3-4		Post days 5-6							Pre		Post days 1-2		Post days 3-4		Post days 5-6
	Sham	Lesion	Sham	Lesion	Sham	Lesion						Sham	Lesion	Sham	Lesion	Sham	Lesion	Sham	Lesion
n birds	6	5	6	5	6	5					n birds	5	5	5	5	5	5	5	5
n syllable	16	16	16	16	16	16					n syllable	16	16	16	16	16	16	16	16
Mean	2.15	2.3	2.05	2.32	1.91	1.41					Mean	0.06	0.09	0.06	0.08	0.06	0.09	0.05	0.08
SD	2.12	2.57	1.49	2.97	2	1.32					SD	0.04	0.07	0.05	0.1	0.05	0.09	0.05	0.09
SEM	0.53	0.64	0.37	0.74	0.5	0.33					SEM	0.01	0.02	0.01	0.02	0.01	0.02	0.01	0.02
Median	1.22	1.44	1.99	0.93	1.4	0.89					Median	0.05	0.07	0.04	0.03	0.04	0.04	0.04	0.05
H	N.S		N.S		N.S						H	N.S		N.S		N.S		N.S
P	0.9		0.61		0.78						P	0.69		0.42		0.77		0.9
	Significant if p<0,0166											Significant if p<0,0125
